# Supplementary material for: Machine Learning and Virtual Screening Methods to Discover Potential Cyclin-Dependent Kinase 2 (CDK2) Inhibitors
Source: Pharmaceuticals (Basel). 2026 Jun 30;19(7):1019. doi: 10.3390/ph19071019 (PMC13414861; doi:10.3390/ph19071019)
Supplement: Supplementary file 1 [file pharmaceuticals-19-01019-s001.zip]

Archive with 1 entries (1 files):
- pharmaceuticals-4145890-supplementary.pdf
